# Supplementary material for: A Mechanism of Action Study on Danggui Sini Decoction to Discover Its Therapeutic Effect on Gastric Cancer
Source: Front Pharmacol. 2021 Jan 11;11:592903. doi: 10.3389/fphar.2020.592903 (PMC7830678; doi:10.3389/fphar.2020.592903)
Supplement: Supplementary file 4 [file table1.xlsx]

## Sheet: Danggui
Angelicae Sinensis Radix(Danggui)--11	ID	Ingredient	Gene Name
1	MOL000358	Beta-sitosterol	BCL2
			PON1
			JUN
			MAP2
			NOS2
			PTGS1
			DRD1
			CHRM3
			F2
			KCNH2
			CHRM1
			ESR1
			AR
			SCN5A
			PPARG
			PTGS2
			CA2
			GABRA2
			CHRM4
			ACHE
			PDE3A
			HTR2A
			GABRA5
			ADRA1A
			GABRA3
			PGR
			CHRM2
			ADRA1B
			PTPN1
			ADRB2
			CHRNA2
			SLC6A4
			OPRM1
			ESR2
			NR3C1
			GABRA1
			DPP4
			MAPK14
			GSK3B
			HSP90AB1
			CDK2
			PIK3CG
			CHRNA7
			CHEK1
			PRKACA
			PRSS1
			PIM1
			CCNA2
			NCOA2
2	MOL000449	Stigmasterol	NOS2
			PTGS1
			CHRM3
			F2
			CHRM1
			ESR1
			AR
			ADRB1
			SCN5A
			PPARG
			PTGS2
			NOS3
			ADRA2A
			CA2
			RXRA
			ACHE
			HTR2A
			SLC6A2
			ADRA1A
			GABRA3
			PGR
			CHRM2
			ADRA1B
			SLC6A3
			NR3C2
			ADRB2
			AKR1B1
			NR3C1
			GABRA1
			DPP4
			PLAU
			CDK2
			LTA4H
			MAOB
			MAOA
			CHRNA7
			PRKACA
			ADH1C
			IGHG1
			CTRB1
			PRSS1
			NCOA2
			NCOA1
3	MOL002208	Senkyunolide A	NOS2
			F2
			PTGS2
			NOS3
			GABRA2
			ACHE
			SLC6A2
			GABRA3
			GABRA1
			GRIA2
			GABRA6
4	MOL002209	Senkyunolide G	NOS2
			PTGS2
			GABRA2
			GABRA5
			GABRA3
			GABRA1
			GRIA2
			GABRA6
5	MOL002143	Senkyunolide I	NOS2
			PTGS1
			F2
			CHRM1
			PPARG
			PTGS2
			CHRM2
			ADRA2B
			ADRB2
			SLC6A4
			GABRA1
			DPP4
			CDK2
			MAOB
			PRKACA
			PKIA
6	MOL011770	Senkyunolide J	PTGS1
			PTGS2
			GABRA1
			GRIA2
			GABRA6
7	MOL000360	Ferulic acid	NOS2
			PTGS1
			F2
			PPARG
			PTGS2
			NOS3
			ADRA2A
			CA2
			SLC6A2
			ADRA1A
			ADRA2B
			SLC6A3
			ADRB2
			DPP4
			PLAU
			HSP90AB1
			CDK2
			LTA4H
			MAOB
			MAOA
			PRKACA
			CTRB1
			PRSS1
8	MOL000635	Vanillin	MAPK1
			JUN
			F2
			PTGS2
			CA2
			ACHE
			GABRA1
			DPP4
			CDK2
			MAOB
			MAOA
			ADH1C
			PRSS1
9	MOL002109	Z-6,8',7,3'-diligustilide	F2
			ESR1
			AR
			PTGS2
			NR3C2
			NR3C1
			NCOA2
10	MOL002049	Ferulaldehyde	NOS2
			PTGS1
			F2
			PTGS2
			NOS3
			ADRA2A
			CA2
			SLC6A2
			SLC6A3
			ADRB2
			DPP4
			CDK2
			LTA4H
			MAOB
			MAOA
			CTRB1
			PRSS1
11	MOL002201	Z-ligustilide	NOS2
			PTGS2
			GABRA1

## Sheet: Guizhi
Cinnamomi Ramulus(Guizhi)--10	ID	Ingredient	Gene Name
1	MOL000492	(+)-catechin	CAT
			NOS2
			PTGS1
			ESR1
			AR
			PPARG
			PTGS2
			CA2
			RXRA
			PTPN1
			ESR2
			DPP4
			MAPK14
			GSK3B
			HSP90AB1
			CDK2
			CHEK1
			PRKACA
			PIM1
			CCNA2
			NCOA2
2	MOL000073	ent-Epicatechin	NOS2
			PTGS1
			ESR1
			AR
			PPARG
			PTGS2
			CA2
			PTPN1
			ESR2
			DPP4
			MAPK14
			GSK3B
			HSP90AB1
			CDK2
			PRKACA
			PIM1
			CCNA2
3	MOL001736	(-)-taxifolin	NOS2
			PTGS1
			ESR1
			AR
			PPARG
			PTGS2
			CA2
			PTPN1
			ESR2
			DPP4
			MAPK14
			GSK3B
			HSP90AB1
			CDK2
			PIK3CG
			PIM1
			CCNA2
4	MOL000991	Cinnamaldehyde	PTGS2
			TRPV1
			TLR4
			IFNB1
			ADH1B
5	MOL002225	Cinnamic alcohol	PRSS1
6	MOL003530	O-Methoxycinnamaldehyde	CRYZ
			MBNL1
			MBNL2
			MBNL3
			MAPT
			TRPA1
			CA1
			CA2
			CA3
			CA5A
			CA7
			CA13
			CA5B
			CA9
			TDP1
7	MOL002295	Cinnamic acid	MGAM
			F3
			PTGS1
			F2
			PTGS2
			NOS3
			CA2
			ACHE
			CDK2
			MAOB
			MAOA
			PRSS1
8	MOL000019	D-Camphene	F2
			KCNH2
			ESR1
			AR
			SCN5A
			F10
			PTGS2
			GABRA2
			ACHE
			TOP2A
			ESR2
			GABRA1
			DPP4
			GSK3B
			PRSS1
			PIM1
			NCOA2
			KCNMA1
9	MOL000608	()-Terpinen-4-ol	CHRM3
			F2
			CHRM1
			GABRA2
			ACHE
			GABRA5
			SLC6A2
			GABRA3
			CHRM2
			ADRA1B
			CHRNA2
			GABRA1
			DPP4
			IGHG1
			PRSS1
			GABRA6
10	MOL000708	Benzaldehyde	ADH1B
			ADH1C
			ADH1A
			PRSS1
			PRSS3

## Sheet: Shaoyao
Paeoniae Radix Alba(Shaoyao)--12	ID	Ingredient	Gene Name
1	MOL001918	Paeoniflorgenone	GABRA1
			DPP4
2	MOL001928	Albiflorin_qt	DPP4
3	MOL001924	Paeoniflorin	TNF
			IL6
			CD14
			LBP
4	MOL001921	Lactiflorin	LGALS3
			LGALS9B
			LGALS9C
			PTAFR
			TDP1
			PRKCG
			PRKCB
			PRKCA
			PRKCQ
			PRKCD
			CRYZ
			GLRA3
			GLRA1
			GLRA2
			LGALS9
5	MOL001930	Benzoyl paeoniflorin	LGALS9
			LGALS9B
			LGALS9C
			TDP1
			SSTR1
			SSTR2
			SSTR4
			SSTR3
			SSTR5
			F2
			F10
			F9
			F7
			PTAFR
			LGALS3
6	MOL000422	Kaempferol	NOS2
			INSR
			ESR1
			BCL2
			ALOX5
			PTGS2
			AKR1C3
			TNF
			ESR2
			MMP1
			JUN
			SELE
			CDK1
			VCAM1
			XDH
			CYP3A4
			MAPK8
			CYP1A2
			GSTP1
			HMOX1
			GSTM1
			AHR
			GSTM2
			PPP3CA
			PTGS1
			F2
			CHRM1
			AR
			PPARG
			NOS3
			CA2
			F7
			GABRA2
			ACHE
			SLC6A2
			PGR
			CHRM2
			ADRA1B
			PTPN1
			GABRA1
			DPP4
			MAPK14
			GSK3B
			HSP90AB1
			CDK2
			PIK3CG
			CHEK1
			PRKACA
			PRSS1
			PIM1
			CCNA2
			NCOA2
7	MOL000211	Mairin	ESR1
			AR
			PGR
			NR3C1
8	MOL001919	(3S,5R,8R,9R,10S,14S)-3,17-dihydroxy-4,4,8,10,14-pentamethyl-2,3,5,6,7,9-hexahydro-1H-cyclopenta[a]phenanthrene-15,16-dione	ESR1
			AR
			PGR
			NR3C2
			NR3C1
9	MOL000874	Paeonol	BCL2
			TNF
			MAPK1
			MAOB
			MAOA
			IL2
			PTGS1
			F2
			CHRM1
			ADRB1
			PTGS2
			ADRA2A
			CA2
			ADRA2C
			SLC6A2
			ADRA1A
			CHRM2
			ADRA2B
			ADRA1B
			SLC6A3
			ADRB2
			ADRA1D
			DPP4
			CTRB1
			PRSS1
10	MOL001933	Oxypaeoniflorin	LGALS3
			LGALS9
			LGALS9B
			LGALS9C
			PRKCG
			PRKCB
			PRKCA
			PRKCQ
			PRKCD
			F10
			PTPN2
			PTPN1
			SQLE
			F2
			TDP1
11	MOL001914	Gallotannin	PTPN2
			PTPN1
			TDP1
			SQLE
			F2
			F9
			F7
			POLA1
			POLG
			MAPT
			VCP
			SPATA5
			LGALS9
			F10
12	MOL001927	Albiflorin	LGALS3
			LGALS9B
			LGALS9C
			PTAFR
			PRKCG
			PRKCB
			PRKCA
			PRKCQ
			PRKCD
			ABCB1
			ABCB11
			ABCB4
			ABCB5
			TDP1
			LGALS9

## Sheet: Xixin
Asari Radix Et Rhizoma(Xixin)--8	ID	Ingredient	Gene Name
1	MOL001460	Cryptopin	NOS2
			PTGS1
			DRD1
			CHRM3
			F2
			KCNH2
			CHRM1
			ESR1
			AR
			SCN5A
			PPARG
			F10
			CHRM5
			PTGS2
			NOS3
			HTR3A
			F7
			KDR
			CHRM4
			OPRD1
			ACHE
			PDE3A
			HTR2A
			ADRA1B
			PTPN1
			ADRB2
			ADRA1D
			SLC6A4
			OPRM1
			ESR2
			DPP4
			MAPK14
			GSK3B
			HSP90AB1
			CDK2
			CHEK1
			PRKACA
			PRSS1
			PIM1
			CCNA2
			CACNA1S
			NCOA1
			PDE10A
2	MOL009849	ZINC05223929	PTGS2
			F10
			RXRA
3	MOL001558	Sesamin	NOS2
			ACACA
			CYP2B6
			ECE1
			G6PD
			ACADM
			ECI1
			ACOX1
			DECR1
			EHHADH
			ESR1
			AR
			SCN5A
			F10
			PTGS2
			ACHE
			PTPN1
			ESR2
			DPP4
			MAPK14
			GSK3B
			PRSS1
			PIM1
4	MOL012141	Caribine	CHRM3
			CHRM1
			SCN5A
			OPRD1
			ADRA1B
			ADRA1D
			OPRM1
			CHRNA7
5	MOL000207	Methyleugenol	PTGS1
			DRD1
			CHRM3
			F2
			CHRM1
			ADRB1
			SCN5A
			PTGS2
			NOS3
			ADRA2A
			CA2
			ADRA2C
			ACHE
			HTR2A
			SLC6A2
			ADRA1A
			CHRM2
			ADRA2B
			ADRA1B
			SLC6A3
			ADRB2
			ADRA1D
			SLC6A4
			DPP4
			PLAU
			LTA4H
			MAOB
			PRSS1
			PKIA
6	MOL006867	α-pinene	PTGS2
			ADH1C
7	MOL000199	Safrol	NOS2
			PTGS1
			F2
			CHRM1
			ADRB1
			PTGS2
			NOS3
			ADRA2A
			CA2
			ADRA2C
			SLC6A2
			ADRA1A
			CHRM2
			ADRA2B
			ADRA1B
			SLC6A3
			ADRB2
			ADRA1D
			DPP4
			CDK2
			LTA4H
			MAOB
			MAOA
			CTRB1
			PRSS1
8	MOL003547	Asarone	PTGS1
			DRD1
			CHRM3
			CHRM1
			ADRB1
			PTGS2
			ADRA2A
			ADRA2C
			PDE3A
			SLC6A2
			ADRA1A
			CHRM2
			ADRA2B
			ADRA1B
			SLC6A3
			ADRB2
			SLC6A4
			GABRA1
			SCN5A
			ADRA1D
			LTA4H
			PKIA

## Sheet: Gancao
Glycyrrhizae Radix Et Rhizoma(Gancao)--11	ID	Ingredient	Gene Name
1	MOL004911	Glabrene	NOS2
			PTGS1
			ESR1
			AR
			SCN5A
			PPARG
			F10
			PTGS2
			RXRA
			ADRB2
			ESR2
			MAPK14
			GSK3B
			HSP90AB1
			CDK2
			PRSS1
			PIM1
			NCOA2
2	MOL004908	Glabridin	NOS2
			CHRM1
			ESR1
			AR
			SCN5A
			PPARG
			PTGS2
			RXRA
			ACHE
			ADRA1B
			ADRB2
			ESR2
			MAPK14
			GSK3B
			CDK2
			CHEK1
			PRKACA
			RXRB
			IGHG1
			PRSS1
			PIM1
			CCNA2
			NCOA2
			NCOA1
3	MOL002311	Glycyrol	NOS2
			ESR1
			PPARG
			PTGS2
			KDR
			MAPK14
			GSK3B
			CHEK1
			PIM1
			CCNA2
			F2
4	MOL004948	Isoglycyrol	NOS2
			ESR1
			AR
			PTGS2
			DPP4
			GSK3B
			PIM1
5	MOL000497	Licochalcone a	BCL2
			MAPK1
			CDK2
			CDK4
			RB1
			CCNA2
			NOS2
			PTGS1
			F2
			CHRM1
			ESR1
			AR
			SCN5A
			PPARG
			F10
			PTGS2
			CA2
			ADRA1B
			PTPN1
			SLC6A3
			ADRB2
			ESR2
			DPP4
			MAPK14
			GSK3B
			HSP90AB1
			CHEK1
			PRSS1
			PIM1
			NCOA2
6	MOL001792	Liquiritigenin	NOS2
			PTGS1
			ESR1
			AR
			PPARG
			PTGS2
			CA2
			RXRA
			PTPN1
			ADRB2
			SLC6A4
			ESR2
			DPP4
			MAPK14
			GSK3B
			HSP90AB1
			CDK2
			PIK3CG
			MAOB
			PRKACA
			PIM1
			CCNA2
			PKIA
7	MOL004903	Liquiritin	F10
			F7
			PTGS2
			KDR
			SOD1
8	MOL004804	18Beta-glycyrrhetinic acid	CYP2E1
			HSD11B2
			CTNNB1
			GJA1
			CTNNA1
			JUP
9	MOL004932	Glycyrrhizin	HSD11B2
			HSD11B1L
			NR3C1
			NR3C2
			F2
			MMP2
			MMP9
			BCL2L1
			BCL2
			BCL2L2
			GLI1
			GLI2
			GLI3
			JUN
			HSD11B1
10	MOL001789	Isoliquiritigenin	SELE
			VCAM1
			JAK2
			NOS2
			PTGS1
			ESR1
			AR
			PPARG
			PTGS2
			CA2
			PTPN1
			ADRB2
			ESR2
			DPP4
			MAPK14
			GSK3B
			HSP90AB1
			CDK2
			PIK3CG
			MAOB
			PRKACA
			PRSS1
			PIM1
			CCNA2
			NCOA2
			PKIA
11	MOL004951	Isoliquiritin	AKR1B1
			AKR1B15
			AKR1A1
			AKR1E2
			TDP1
			MAPT
			TYR
			TYRP1
			DCT
			SLC5A1
			SLC5A2
			SLC5A4
			SLC5A10
			SLC5A3
			AKR1B10

## Sheet: Tongcao
Tetrapanacis Medulla(Tongcao)--3	ID	Ingredient	Gene Name
1	MOL008006	Paryriogenin A	PTPN2
			PTPN1
			TOP2A
			TOP2B
			CDC25A
			CDC25B
			RARA
			RARB
			RARG
			RXRA
			RXRB
			RXRG
			MAPT
			AR
			POLB
2	MOL008020	Paryriogenin I	PGR
			NR3C2
3	MOL008025	Tetrapanoside B_qt	PGR

## Sheet: Dazao
Jujubae Fructus(Dazao)--11	ID	Ingredient	Gene Name
1	MOL012921	Stepharine	PTGS1
			DRD1
			CHRM3
			CHRM1
			DRD5
			SCN5A
			CHRM5
			PTGS2
			HTR3A
			CHRM4
			RXRA
			OPRD1
			HTR2A
			SLC6A2
			ADRA1A
			GABRA3
			CHRM2
			ADRA2B
			ADRA1B
			SLC6A3
			ADRB2
			CHRNA2
			SLC6A4
			DRD2
			OPRM1
			GABRA1
			CHRNA7
2	MOL012940	Spiradine A	DRD2
			DRD3
			SLC6A2
			SLC6A3
			CHRM2
			CHRM4
			CHRM5
			ADRA2A
			CHRM1
			ADRA2B
			ADRA2C
			CHRM3
			OPRM1
			OPRD1
			SIGMAR1
3	MOL000098	Quercetin	NOS2
			PTGS1
			INSR
			ESR1
			AR
			BCL2
			ALOX5
			PTGS2
			ODC1
			ACACA
			MMP2
			TNF
			EGFR
			ESR2
			MGAM
			PLAU
			IL6
			MMP1
			MAPK1
			PON1
			CTSD
			IFNG
			JUN
			CCL2
			IL1B
			GSK3B
			SELE
			MPO
			CDK1
			PLAT
			GJA1
			VCAM1
			THBD
			F3
			NQO1
			XDH
			PTGER3
			SOD1
			CYP3A4
			TP53
			CYP1A2
			COL1A1
			GSTP1
			EGF
			VEGFA
			POR
			SULT1E1
			TOP1
			HMOX1
			COL3A1
			RB1
			GSTM1
			HSPA5
			ACPP
			AHR
			GSTM2
			IL2
			F2
			KCNH2
			SCN5A
			PPARG
			F10
			NOS3
			CA2
			F7
			RXRA
			ACHE
			PTPN1
			ADRB2
			AKR1B1
			GABRA1
			DPP4
			MAPK14
			MMP3
			HSP90AB1
			CDK2
			PIK3CG
			MAOB
			CHEK1
			PRKACA
			PRSS1
			PIM1
			CCNA2
			NCOA2
4	MOL001522	(S)-Coclaurine	NOS2
			PTGS1
			DRD1
			CHRM3
			F2
			CHRM1
			ESR1
			AR
			SCN5A
			PPARG
			PTGS2
			ADRA2A
			CA2
			ADRA2C
			RXRA
			PDE3A
			ADRA1A
			ADRA1B
			SLC6A3
			ADRB2
			ADRA1D
			SLC6A4
			OPRM1
			ESR2
			DPP4
			MAPK14
			GSK3B
			HSP90AB1
			CDK2
			MAOB
			CHEK1
			PRKACA
			PRSS1
			PIM1
			CCNA2
			NCOA2
5	MOL012976	Coumestrol	PPARG
			PTGS2
			HSP90AB1
			PIK3CG
			CYP3A4
			NR1I2
			CYP2B6
			CDC37
6	MOL000787	Fumarine	NOS2
			PTGS1
			DRD1
			CHRM3
			F2
			KCNH2
			CHRM1
			ESR1
			AR
			SCN5A
			PPARG
			F10
			CHRM5
			PTGS2
			HTR3A
			F7
			KDR
			CHRM4
			OPRD1
			ACHE
			PDE3A
			HTR2A
			ADRA1B
			PTPN1
			SLC6A3
			ADRB2
			ADRA1D
			SLC6A4
			OPRM1
			ESR2
			DPP4
			MAPK14
			GSK3B
			HSP90AB1
			CDK2
			CHEK1
			PRKACA
			PRSS1
			PIM1
			CCNA2
			CACNA1S
7	MOL001454	Berberine	NOS2
			PTGS1
			F2
			KCNH2
			ESR1
			AR
			SCN5A
			PPARG
			F10
			PTGS2
			NOS3
			CA2
			RXRA
			ACHE
			ADRB2
			ESR2
			DPP4
			MAPK14
			GSK3B
			HSP90AB1
			CDK2
			CHEK1
			PRKACA
			PRSS1
			PIM1
			CCNA2
			NCOA2
			PDE10A
8	MOL012992	Mauritine D	SCN5A
			PTGS2
			HSP90AB1
9	MOL002773	Beta-carotene	AKT1
			VEGFA
			BCL2
			CASP9
			MMP2
			JUN
			CASP3
			PTGS2
			CASP8
			MMP1
			HMOX1
			CYP3A4
			CYP1A2
			ALB
			CAV1
			CTNNB1
			MYC
			CASP7
			F3
			GJA1
			MMP10
10	MOL007213	Nuciferin	PTGS1
			CHRM3
			CHRM1
			AR
			SCN5A
			CHRM5
			PTGS2
			HTR3A
			CHRM4
			RXRA
			OPRD1
			ACHE
			HTR2A
			SLC6A2
			ADRA1A
			HTR2C
			ADRA2B
			ADRA1B
			SLC6A3
			ADRB2
			ADRA1D
			CHRNA2
			SLC6A4
			DRD2
			OPRM1
			GABRA1
			CHRNA7
11	MOL012946	Zizyphus saponin I_qt	NR3C2
