# Supplementary material for: A Mechanism of Action Study on Danggui Sini Decoction to Discover Its Therapeutic Effect on Gastric Cancer
Source: Front Pharmacol. 2021 Jan 11;11:592903. doi: 10.3389/fphar.2020.592903 (PMC7830678; doi:10.3389/fphar.2020.592903)
Supplement: Supplementary file 5 [file table2.xlsx]

## Sheet: Sheet1
Gene Name
ACTN1
ADAM28
ADH1C
AHNAK2
AKR1C1
AKR7A3
ALDH1A1
ALDH3A1
ALDH6A1
ANKRD22
ANP32E
ANTXR1
ARHGEF37
ASPN
ATP4A
ATP4B
B3GNT6
B4GALNT3
BCAS1
BGN
BUB1
C11orf92
CA2
CA9
CAPN13
CAPN9
CCKBR
CD44
CDH11
CDH3
CEP170
CHGA
CLDN1
COBLL1
COL12A1
COL1A1
COL1A2
COL3A1
COL4A1
COL5A2
COL6A3
CORO1C
CPA2
CPVL
CST1
CTHRC1
CTSB
CTSK
CTSL1
CXCL17
DGKD
DPCR1
DTL
ECT2
ELL2
ELOVL5
ENO1
EPN3
ESRRG
FAM107B
FAM174B
FAM189A2
FAM20A
FAM3B
FAM46C
FAM83D
FANCI
FBN1
FBP2
FBXO32
FCER1G
FCGBP
FCGR2A
FCGR3A
FGD4
FGD6
FKBP10
FLJ42875
FMO5
FN1
FOLR1
FUT9
FXYD5
GC
GIF
GKN1
GKN2
GPNMB
GPRC5C
GREM1
GSTA1
GSTA4
GUCA2B
GUCY1A3
HPGD
ICAM1
IGFBP2
IGFBP7
IGJ
IRX3
ISLR
ITGBL1
KCNE2
KCNJ15
KCNJ16
KIAA1324
KLHL23
KLK11
LGALS1
LIFR
LIPF
LTF
LUM
MAL
MAOA
METTL7A
MFAP2
MFSD4
MGP
MICALL1
MMP11
NCF2
NEDD4L
NID2
NTN4
OLFML2B
PBLD
PDGFD
PDGFRB
PDIA2
PDK4
PGC
PIK3C2G
PLA2G7
PLAU
PLLP
PMEPA1
PRDM16
PROM2
PSCA
PTPN12
PTPRN2
PXMP2
RAB27A
RAB31
RARRES1
RNASE1
RORC
S100A10
SCNN1B
SCNN1G
SELENBP1
SERPINE2
SERPINH1
SFRP4
SIDT2
SLC16A3
SLC26A9
SLC28A2
SLC41A2
SLC43A3
SLC7A8
SMPD3
SOSTDC1
SPARC
SPP1
SRPX2
SSTR1
SULF1
SULF2
SULT1B1
TFCP2L1
TFPI
TGFBI
TGM2
THBS1
THBS2
THY1
TIMP1
TMED6
TMEM171
TMEM220
TMPRSS2
TRIM50
UBL3
UGT2B15
VCAN
VSIG1
VSIG2
