# Supplementary material for: A Mechanism of Action Study on Danggui Sini Decoction to Discover Its Therapeutic Effect on Gastric Cancer
Source: Front Pharmacol. 2021 Jan 11;11:592903. doi: 10.3389/fphar.2020.592903 (PMC7830678; doi:10.3389/fphar.2020.592903)
Supplement: Supplementary file 6 [file table3.xlsx]

## Sheet: Sheet1
Gene Name
ABCE1
ACTB
AKT1
APP
ARRB2
ATF2
BAG3
BAG6
BRCA1
CAND1
CBL
CCDC8
CDC5L
CDK1
CDK2
CDKN1A
CFL1
CLTC
COPS5
COPS6
CSNK2A1
CSNK2A3
CTNNB1
CUL1
CUL2
CUL3
CUL4A
CUL4B
CUL5
CUL7
DBN1
DDX5
EED
EEF1A1
EGFR
ENO1
EP300
ESR1
EWSR1
FBXO6
FLNA
FN1
FUS
GAPDH
GRB2
H2AFX
HDAC1
HNRNPA1
HNRNPA2B1
HNRNPD
HNRNPF
HNRNPK
HNRNPM
HNRNPR
HNRNPU
HSP90AA1
HSP90AB1
HSPA1A
HSPA1B
HSPA5
HSPA8
HSPA9
HSPB1
HSPD1
HUWE1
ILF3
IQGAP1
ITGA4
LIMA1
LMNA
MCM2
MCM5
MDM2
MYC
MYH9
NCL
NPM1
OBSL1
PABPC1
PAN2
PARK2
PARP1
PCBP1
PCNA
PPP1CA
PPP2R1A
PRKDC
PSMA3
RACK1
RPA1
RPA2
RPL13
RPS2
RUVBL2
SF3B1
SFN
SHC1
SIRT7
SMURF1
SNW1
SQSTM1
SRC
STAU1
TARDBP
TP53
TUBA1A
TUBB
TUBG1
U2AF2
UBC
UBE2I
UBL4A
VCAM1
VCP
VHL
VIM
XPO1
XRCC6
YWHAB
YWHAE
YWHAG
YWHAQ
YWHAZ
